# Supplementary material for: Exercise-Induced Myokines in Obesity-Related Metabolic Disorders and Cardiovascular Protection: A Narrative Review
Source: Sports (Basel). 2026 May 21;14(5):212. doi: 10.3390/sports14050212 (PMC13210986; doi:10.3390/sports14050212)
Supplement: Supplementary file 1 [file sports-14-00212-s001.zip]

Archive with 3 entries (3 files):
- sports-4243596-Supplementary Material.pdf
- sports-4243596-Table S1.xlsx
- sports-4243596-Table S2.pdf
