# Supplementary material for: Exercise-Induced Myokines in Obesity-Related Metabolic Disorders and Cardiovascular Protection: A Narrative Review
Source: Sports (Basel). 2026 May 21;14(5):212. doi: 10.3390/sports14050212 (PMC13210986; doi:10.3390/sports14050212)
Supplement: Supplementary file 1 [file sports-14-00212-s001.zip › sports-4243596-Table S1.xlsx]

## Sheet: s1
Supplementary Table S1. Characteristics of key original human studies that specifically recruited overweight/obese participants.
Author	Year	Study design	Sample size	Age (years)	Sex	BMI (kg/m²)	Exercise modality	Intensity	Frequency	Duration	Myokine (assay)	Timing	Main findings
Hamer et al.	2012	Prospective cohort	4289	49.2 (mean)	Both	NR	Self-reported PA	NR	Weekly	10 years	IL-6, CRP (serum assay)	Baseline and follow-up	Regular PA associated with lower IL-6 and CRP over 10 years
Miles et al.	2007	Randomized crossover	8	NR	Both	NR	High-force eccentric elbow-flexion	NR	1 session	Acute	IL-6 (ELISA)	Pre-,4,8,12,24,48,120h	IL-6 increased 8h post-exercise
Buford et al.	2009	Human intervention	24	54.5±3.9	Female	≥28	Resistance (3×10)	80% 1RM	1 session	Acute	IL-6 mRNA (qPCR)	Post-exercise	Resistance exercise up-regulated IL-6 transcription in muscle
Cornish et al.	2018	Randomized crossover	11	≥65	Male	≥28	Resistance (isovolume)	60%,72%,80% 1RM	1 session	Acute	IL-6, myoglobin	Pre-, post-,3,6,24,48h	No difference in IL-6 among intensities
Kremers et al.	2022	Human cohort	120	67.7±9.6	Both	26.5±4.5	Not applicable (biomarker study)	NR	NR	NR	IL-6 (plasma assay)	Baseline	IL-6 predicted cardiovascular events in PAD
Huh et al.	2015	Randomized crossover	14	41.1±6.7	Male	28.1±4.2	HIIE, CME, RE	NR	1 session (each)	NR	Irisin (ELISA, 2 assays)	Immediate and 1h	Irisin increased after all modalities; RE produced greatest response
Miazgowski et al.	2021	Pragmatic cohort	111	36.7±7.2	Female	34.8±4.3	4-month weight loss (diet + exercise)	NR	NR	4 months	Irisin (plasma assay)	Pre‑ and post‑	Successful weight loss only 26%; irisin changes not highlighted
Liu et al. (R.)	2019	Cohort	378	56.5±8.6	Both	24.0‑27.9	Not applicable (observational)	NR	NR	NR	Irisin (ELISA)	Baseline	Higher baseline irisin predicted lower BMI increment over 3.2 years
Ulualan et al.	2022	Cross-sectional	88	11‑18	Both	26.1‑29.5	Not applicable (observational)	NR	NR	NR	Irisin (ELISA)	Baseline	Median irisin lower in obese patients vs controls
Brinkmann et al.	2022	Human intervention	29	46‑74	Both	≥25	Combined endurance/strength	NR	3 d/wk	8 weeks	Irisin (ELISA)	Pre‑ and post‑	No training‑induced (sex‑specific) changes in irisin in T2DM
Dianatinasab et al.	2020	RCT	60	NR	Female	28.6±3.5	Aerobic, resistance, combined	NR	3 d/wk	12 weeks	Irisin (ELISA)	Pre‑ and post‑	Aerobic and combined increased irisin; resistance alone did not
Pan et al.	2021	Cross-sectional	355	NR	Both	≥30	Not applicable (observational)	NR	NR	NR	Irisin (ELISA)	Baseline	Serum irisin decreased in CAD; higher irisin associated with better prognosis
Ren et al.	2021	Retrospective analysis	2118	51.3±11	Both	NR	Self‑reported exercise	NR	NR	NR	FGF21 (ELISA)	Baseline	Regular exercise associated with higher FGF21; obese patients had higher FGF21
Li et al.	2018	Human study	90	33.0±4.9	Both	≥25	Not applicable (observational)	NR	NR	NR	FGF21 (ELISA)	Baseline	FGF21 improves insulin sensitivity via healthy expansion of subcutaneous fat
Amor et al.	2019	Clinical trial	50	NR	Both	≥30 (obese)	Not applicable (observational)	NR	NR	NR	Myostatin (ELISA)	Baseline	Circulating myostatin elevated in obesity; positively correlated with insulin resistance
Hjorth et al.	2016	Clinical trial	24	53.4±5.7	Male	28.9±2.5	Acute bicycle + 12‑week combined training	NR	3 d/wk (training)	Acute + 12 weeks	Myostatin (qPCR)	Baseline, post‑acute, post‑training	Acute and chronic exercise down‑regulated myostatin; myostatin promoted glucose uptake
Shabkhiz et al.	2021	RCT	44	42.4±2.8	Male	30.8±0.7	Resistance training	70% 1RM, 10 reps	3 d/wk	12 weeks	FGF21, myostatin (ELISA)	Baseline and post‑	Resistance training reduced FGF21 and myostatin; improved insulin sensitivity
Alexopoulos et al.	2021	Cross-sectional	115	59.0 (52.0‑67.0)	Both	27.5 (23.9‑31.5)	Not applicable (observational)	NR	NR	NR	Myostatin (ELISA)	Baseline	Myostatin independently associated with skeletal muscle mass and sarcopenia
Besse‑Patine et al.	2014	Human intervention	11	35.4±1.5	Male	32.6±2.3	Endurance training	NR	Regular	8 weeks	Apelin, IL‑6, FGF21, MSTN, irisin (qPCR)	Baseline and post‑	Exercise up‑regulated muscle apelin (2‑fold); apelin identified as novel myokine
Nikseresht et al.	2016	RCT	33	52.0±8.8	Male	32.1±0.6	NRT vs AIT	AIT: 4×4 min at 90% HRmax	3 d/wk	12 weeks + 4 detraining	Apelin‑13 (ELISA)	Baseline, post‑training, post‑detraining	Both regimens increased apelin‑13; AIT had stronger anti‑coronary effects
Son et al.	2019	Cross‑sectional	60	30‑59	Both	18‑30	Single bout exhaustive	Bruce protocol	1 session	Acute (maximal)	Apelin (ELISA)	Pre‑ and post‑	Acute exercise increased apelin in obese men but not in women
Namazi et al.	2021	Case‑control	108	59.4±11.1	Both	27.3±5.2	Not applicable (observational)	NR	NR	NR	Apelin (ELISA)	Baseline	Apelin lower in unstable CAD vs stable CAD and controls; inversely correlated with stenosis severity
Alizadeh et al.	2025	RCT	30	17.7±0.13	Male	25‑30	Circuit resistance training	60‑70% 1RM	3 d/wk	6 weeks	Metrnl, IL‑4, IL‑13 (ELISA)	Pre‑ and post‑	CRT increased Metrnl and anti‑inflammatory cytokines
Delfan et al.	2024	RCT	44	23‑35	Male	32.0±1.5	Interval resistance training ± Chlorella vulgaris	NR	3 d/wk	12 weeks	Metrnl (ELISA)	48h post‑intervention	IRT increased Metrnl; adding Chlorella no extra benefit
Tayebi et al.	2023	RCT	20	51±1	Male	27‑30	Circuit resistance training	40‑80% 1RM, 15‑6 reps	3 d/wk (non‑consecutive)	8 weeks	Metrnl (ELISA)	Baseline and post‑	CRT increased Metrnl and improved fasting glucose and insulin resistance
Wang et al. (K.)	2019	Cross‑sectional	160	50.7±5.4	Both	24.7±2.6	Not applicable (observational)	NR	NR	NR	Metrnl (ELISA)	Baseline	Metrnl increased in T2DM and prediabetes vs NGT; correlated with insulin resistance
AlKhairi et al.	2019	Cross‑sectional	228	52.3±0.9	Both	31.6±0.4	Not applicable (observational)	NR	NR	NR	Metrnl, irisin (immunoassay)	Baseline	Metrnl and irisin elevated in T2DM and obesity; positively correlated
Ding et al.	2022	Cross‑sectional	182	41.7±12.1	Both	30.6±2.4	Not applicable (observational)	NR	NR	NR	Metrnl (ELISA)	Baseline	Metrnl decreased in overweight/obese vs normal; negatively correlated with adverse lipid profile
Liu et al. (Z.X.)	2019	Case‑control	349	64.4±8.1	Both	24.3 (23.4‑25.4)	Not applicable (observational)	NR	NR	NR	Metrnl (ELISA)	Baseline	Metrnl associated with presence and severity of CAD
Dadmanesh et al.	2018	Case‑control	170	56.4±7.5	Both	26.0±3.5	Not applicable (observational)	NR	NR	NR	Metrnl, adiponectin, IL‑6, TNF‑α (ELISA)	Baseline	Metrnl lower in CAD and T2DM vs controls; negatively correlated with IL‑6 and TNF‑α
Tarantino et al.	2021	Retrospective cross‑sectional	80	46 (median)	Both	42.3 (38.1‑46.8)	Not applicable (observational)	NR	NR	NR	IL‑15 (bead‑based assay)	Baseline	Age and IL‑15 independently predicted IMT (early atherosclerosis)
Mathers et al.	2012	Human intervention	35	67.8±1.0	Both	27.5±0.9	Acute resistance (3×12 unilateral knee extension)	Maximal	1 session	Acute	IL‑6, MCP‑1, MIP‑1β, myostatin, MyoD (qPCR)	Post‑exercise	IL‑6 and myostatin mRNA changed after exercise; gender influenced baseline and post‑exercise levels
Slusher et al.	2015	Human intervention	24	22.7±1.3	Both	35.5±1.2	Acute aerobic exercise	NR	1 session	Acute	FGF21 (ELISA)	Post‑exercise	Attenuated FGF21 response to acute aerobic exercise in obese individuals
Duan et al.	2024	RCT	36	43.5 ± 1.8	Male	31.5±1.1	Resistance (RT) vs. Aerobic (AT) vs. Control	Moderate (exact %NR)	3 d/wk	12 weeks	FGF-21 (ELISA)	Pre- and post-intervention	Both RT and AT significantly improved FGF-21, glucose, and lipid profiles. RT showed superior effect on FGF-21 (ES=0.61), glucose, and hormonal changes; AT superior for lipid profiles and aerobic capacity.
Note: NR = not reported in the original publication. This table includes only studies that specifically recruited overweight/obese participants. Normal‑weight control studies cited for comparative or mechanistic purposes are described in the text only.
